# Supplementary material for: Drug–Target Interaction Prediction via Dual-Interaction Fusion
Source: Molecules. 2026 Jan 31;31(3):498. doi: 10.3390/molecules31030498 (PMC12899975; doi:10.3390/molecules31030498)
Supplement: Supplementary file 1 [file molecules-31-00498-s001.zip]

Archive with 1 entries (1 files):
- molecules-4067852-supplementary.pdf
